# Supplementary material for: A pathologically expanded, clonal lineage of IL-21–producing CD4+ T cells drives inflammatory neuropathy
Source: J Clin Invest. 2024 Jun 11;134(15):e178602. doi: 10.1172/JCI178602 (PMC11290969; doi:10.1172/JCI178602)
Supplement: Supporting data values [file jci-134-178602-s135.xlsx]

## Sheet: Fig 1I
Number of CD4+ IL-21+			Number of Tfh Cells			Number of Tph-like Cells
NOD.WT	NOD.GW		NOD.WT	NOD.GW		NOD.WT	NOD.GW
52	156		0	12		0	20
36	120		0	52		0	120
132	448		0	8		0	260
8	96		4	4		16	1508
16	172		4	260		8	4044
12	64		0	48		0	872
	80		12	484		20	9028
	250		8	212		4	2216
	376		44	1000		32	1764
			36	784		4	1832
			0	396		4	1576
			4	172		0	3296
			12	232		8	1288
			12	656		0	4252
			68	84		116	3616
			0	216		20	4520
				76			1452

## Sheet: Fig. 2D
Triple Positive Cells Count
CXCR5+PD1+ (Tfh)	CXCR5-PD1+ (Tph-like)
4	11
2	26
7	28

## Sheet: Fig 4A
							Survival Curve Data
					ID	Age (weeks)	GW.IL21RWT/WT	GW.IL21Rhet	GW.IL21RKO/KO
Female GW. IL21R het					6432	19		1
					T38	28		1
6432	NP	19 weeks			6612	23		1
6612	NP	23 weeks			6619	26			0
T38	NP	28 weeks			6620	29			0
					6621	36			0
					6623	30			0
Female GW. IL21 KO/KO					6627	23			0
					6628	23			0
6619	protected	26 weeks			6635	18			0
6620	protected	29 weeks			6639	18			0
6621	protected	36 weeks			6947	12			0
6623	protected	30 weeks			6948	12			0
6627	protected	23 weeks			6675	8			0
6628	protected	23 weeks			6676	8			0
6635	protected	26 weeks			6681	5			0
6639	protected	18 weeks			6682	5			0
6947	protected	12 weeks			6670	25	1
6948	protected	12 weeks			6677	25	1
6675	protected	8 weeks			21633	25	1
6676	protected	8 weeks			23	22	1
6681	protected	5 weeks			21	19	1
6682	protected	5 weeks			31	17	1
					21649	27	1
					6492	22	1
Female GW mice					6494	22	1
					6670	25	1
6670	NP	25 weeks			6677	25	1
6677	NP	25 weeks			6868	21	1
21633	NP	25 weeks
23	NP	22 weeks
21	NP	19 weeks
31	NP	17 weeks
21649	NP	27 weeks
6492	NP	22 weeks
6494	NP	22 weeks
6670	NP	25 weeks
6677	NP	25 weeks
6868	NP	21 weeks

## Sheet: Fig 4C
Latency (ms)			Duration (ms)			Amplitude (mv)			NCV (m/s)
AireGW/+	AireGW/+IL21RKO/KO		AireGW/+	AireGW/+IL21RKO/KO		AireGW/+	AireGW/+IL21RKO/KO		AireGW/+	AireGW/+IL21RKO/KO
2.15	1.525		3.925	1.775		15.45	49.5		20	160*
3.225	1.725		8.775	1.65		5.65	47.7		4	29
3.275	1.775		5.35	2.025		7.7	42.35		5	20
2.65	1.75		6.8	1.825		10	50.2		10	20
2.2	1.375		5.8	1.75		11	53.65		13	29
3.725	1.45		6.175	1.725		7.9	51.45		12	50

## Sheet: Fig 4E
Histology Scores
AireGW/+	AireGW/+IL21RKO/KO
3.5	0
3.3	0.5
3.5	0.25
3.5	0.25
3.5	0.5
3.75	0.5

## Sheet: Fig 4F
	Lymphocytes Frequency
	CD4+						CD4-CD8-B220+						CD8+
AireGW/+	4.85	7.54	2.68	2.35	1.75	6.82	1.8	3.98	0.18	0.4	0.62	0.25	1.53	4.01	0.57	0.86	1.2	0.78
AireGW/+IL21RKO/KO	1.02	0.53	0.04	0.75	2.16	1.96	1.8	0.13	0.09	2.68	1.13	0.12	0.72	0.01	7.25e-05	0.71	0.31	0
	Lymphocytes Cell Count
	CD4+						CD4-CD8-B220+						CD8+
AireGW/+	6.3	18.4	3.2	4.2	2	5.8	2.3	9.7	0.2	0.7	0.7	0.2	2	9.8	0.7	1.5	1.4	0.7
AireGW/+IL21RKO/KO	1.1	1.2	0.1	1.5	2.8	3.3	1.9	0.3	0.2	5.5	1.5	0.2	0.8	0	0	1.5	0.4	0

## Sheet: Fig. 5A
CXCR6 MFI
AireGW/+ IL-21 WT	AireGW/+IL21RKO
1776	1612
1456	448
1567	250
1544	977
1356	228
1421	1132

## Sheet: Fig. 6C
CXCR6-overexpressing CD4+ Cells
Sciatic nerve	Lymph node	Spleen
4.34	1.3	1.58
2.21	1.51	2.16
2.92	1.47	2
2.84	1.1	1.7

## Sheet: Fig. 6E
Fold Change in CXCR6-overexprssing CD4+ Cells
Spleen			Lymph Nodes			Sciatic Nerve
Control Recipient	CXCR6 Recipient		Control recipient	CXCR6 Recipient		Control Recipient	CXCR6 Recipient
1	0.5491		1	1.0518		1	7.28058
1	0.592329		1	6.9301		1	23.1515
1	1.08304		1	5.97719		1	34.2406
1	0.842384		1	1.18036		1	5.3

## Sheet: Supp. Fig 4B
Vehicle	79-6
0.21*	14.2
28.9	17
26.1	23.9
16.3	11.6
29.8	8.53
19.3	21.2
30.6	24

[truncated: 18 more sheets: Supp. Fig 4C, Supp Fig 4D, Supp. Fig 5A, Supp. Fig 5B, Supp Fig 5C, Supp. Fig 5D, Supp. Fig 6A, Supp. Fig 6B, Supp. Fig 6C, Supp. Fig 6D, Supp. Fig 7B, Supp. Fig 7C, Cluster 0 Markers, Cluster 1 Markers, Cluster 2 Markers, Cluster 3 Markers, Cluster 4 Markers, Cluster 5 Markers]
